# Supplementary material for: Synthesis, Electron Transport Behavior, and Enhanced Blue Light Stability of Polyfluorene-Poly(Methyl Methacrylate) Diblock Copolymers
Source: Micromachines (Basel). 2026 Apr 16;17(4):487. doi: 10.3390/mi17040487 (PMC13118313; doi:10.3390/mi17040487)
Supplement: Supplementary file 1 [file micromachines-17-00487-s001.zip]

Archive with 1 entries (1 files):
- micromachines-4241249-supplementary.pdf
